# Supplementary material for: SARS-CoV-2 Spike Protein Post-Translational Modification Landscape and Its Impact on Protein Structure and Function via Computational Prediction
Source: Research (Wash D C). 2023 Mar 8;6:0078. doi: 10.34133/research.0078 (PMC10013967; doi:10.34133/research.0078)
Supplement: Supplementary Materials — Table S1. The distribution of 87 PTM sites from major modifications on the SARS-CoV-2 spike protein. Table S2. The binding affinity between the spike protein receptor-binding domain and host factor receptor. [file research.0078.f1.zip › Table S1.xlsx]

## Sheet: GG-ubiquitination
Target Amino Acid	Position in Peptide	Peptide Sequence	Position
K	5	ASTEKSNIIRGW	96
K	6	SFTVEKGIYQTSNFR	310
K	8	NSNNLDSKVGGNY	444
K	2	VKNKCVNF	535
K	11	ALTGIAVEQDKNTQEVFAQVK	776
K	4	AQVKQIY	783
K	1	KTPPIKDFGGF	790
K	2	NKVTLADAGFIKQY	825
K	2	GKLQDVVNQNAQAL	947
K	10	MSECVLGQSKR	1038

## Sheet: phosphorylation
Target Amino Acid	Position in Peptide	Peptide Sequence	Position
S	3	EKSNIIRGWIFGT	98
T	17	ASTEKSNIIRGWIFGTTL	109
S	4	KTQSLLIV	115
S	7	LLALHRSYLT	247
S	13	GGVSVITPGTNTSNQVAVLY	605
T	11	FIEDLLFNKVTLA	827
S	10	NSAIGKIQDSL	937

## Sheet: methylation
Target Amino Acid	Position in Peptide	Peptide Sequence	Position
K	18	VCEFQFCNDPFLGVYYHK	147
K	2	FKCYGVSPT	378
K	6	GVSPTKLNDLCF	386
R	7	ADSFVIRGDEVRQIAPGQTGKIADY	402
K	19	VVVLSFELLHAPATVCGPK	528
K	10	NTQEVFAQVK	786
K	6	DAGFIKQYGDCLGDIAA	835
R	4	QIDRLIT	995
K	4	AATKMSECVL	1028
K	11	TTAPAICHDGKAHFPREGVF	1086

## Sheet: acetylation 
Target Amino Acid	Position in Peptide	Peptide Sequence	Position
K	1	KNLREF	187
K	1	KNIDGYF	195
K	2	SKHTPINL	206
K	2	FKCYGVSPT	378
K	1	KLNDLCFT	386
K	5	DYNYKLPDDFT	424
K	3	NLKPFERDIST	462
K	2	VKNKCCVNF	535
K	2	NKKFLPFQQFGRDIADTT	557
K	1	KFLPFQQFGR	558
K	13	NRALTGIAVEQDKNTQEVF	776
K	4	AQVKQIY	783
K	1	KTPPIKDFGGF	790
K	2	NKVTLADAGF	825
K	2	IKQYGDCLGDIAARDL	835
K	4	ENQKLIANQF	921
K	3	LDKVEAEVQIDR	986
K	9	ASANLAATKMSECVLGQSK	1028
K	4	NIQKEIDRLNEV	1181
K	2	LKGVKLHYT	1266
