# Supplementary material for: SARS-CoV-2 Spike Protein Post-Translational Modification Landscape and Its Impact on Protein Structure and Function via Computational Prediction
Source: Research (Wash D C). 2023 Mar 8;6:0078. doi: 10.34133/research.0078 (PMC10013967; doi:10.34133/research.0078)
Supplement: Supplementary Materials — Table S1. The distribution of 87 PTM sites from major modifications on the SARS-CoV-2 spike protein. Table S2. The binding affinity between the spike protein receptor-binding domain and host factor receptor. [file research.0078.f1.zip › Table S2.xlsx]

## Sheet: Sheet1
	ACE2	ASGR1	Kremen
origin	-12.5	-7.7	-10.4
glycosylation	-11.6	-9.4	-9.9
ubiquitination	-11.6	-8.6	-9.5
phosphorylation	-12.2	-8.5	-9.8
methylation	-12.8	-8	-9.6
acetylation	-12	-7.9	-10.1
all	-12.1	-7.9	-9.1
RBD	-12.8	-9.3	-10.6
Unit: kcal mol-1
